# Supplementary material for: Identification and experimental validation of cuproptosis regulatory program in a sepsis immune microenvironment through a combination of single-cell and bulk RNA sequencing
Source: Front Immunol. 2024 Jun 14;15:1336839. doi: 10.3389/fimmu.2024.1336839 (PMC11211538; doi:10.3389/fimmu.2024.1336839)
Supplement: Supplementary file 2 [file Table_1.xlsx]

## Sheet: Sheet1
Gene	Forward primer	Reverse primer
DLD	ATGTGGTCGCTGGTCCAATG	ATTTGCCAACCCAAGCAACC
SLC31A1	GCTACTTCCTCATGCTCATCTTC	CAATGGCAGTGCTCTGTGAT
ABCB6	TTAAGGCTCCTGACATCATTCTG	AGCATTGACCACAGTTGAGAG
ATOX1	GTTCTCCGTGGACATGACCTG	CTCAGAGTCGATGCAGACCTT
CYP1A1	GGTCGTGTCAGTAGCCAATGT	GAGTTAGGCAGGTAACGGAGG
MTF1	GTGCCAACTCTGTCCTAACTAAT	CACCGTTCAATATCCACTGTAAGT
FDX1	AGCGGGAACTGCCATCTCTC	GTTAGCGTCTCGCCATCTCG
LIPT1	ACGACATGGGTAACATCAACCT	AGTCCGGCCGATCTTTGATG
CDKN2A	GCTCAACTACGGTGCAGATT	TCGCACGATGTCTTGATGTC
ATP7A	TGCAGACAAACTCAGTGGCT	GAGGCTTGGAAAGCAAAGCG
